# Supplementary material for: Comparison of Muscle Regeneration after BMSC-Conditioned Medium, Syngeneic, or Allogeneic BMSC Injection
Source: Cells. 2022 Sep 12;11(18):2843. doi: 10.3390/cells11182843 (PMC9497150; doi:10.3390/cells11182843)
Supplement: Supplementary file 1 [file cells-11-02843-s001.zip]

Archive with 1 entries (1 files):
- cells-1806188-supplementary.pdf
